# Supplementary material for: Metabolic changes in Toxoplasma gondii-infected host cells measured by autofluorescence imaging
Source: mBio. 2024 Jul 8;15(8):e00727-24. doi: 10.1128/mbio.00727-24 (PMC11323734; doi:10.1128/mbio.00727-24)
Supplement: Supplemental File — Statistical analysis of OMI. [file mbio.00727-24-s0003.xlsx]

## Sheet: Whole cell approach
p-value annotation legend:				VARIABLE	ALL CONDITIONS														VARIABLE	KISS AND SPIT															VARIABLE	MEDIA VS HIGH TOXO													VARIABLE
ns: p <= 1.00e+00				NAD(P)H intensity	12_media vs. 12_media+toxo: t-test independent samples with Bonferroni correction, P_val:1.471e-23 t=-1.092e+01														NAD(P)H intensity	6_media+inhibitor vs. 6_media+inhibitor+toxo: t-test independent samples with Bonferroni correction, P_val:5.318e-04 t=-3.993e+00															NAD(P)H intensity	6_media vs. 6_media+toxo: t-test independent samples with Bonferroni correction, P_val:1.524e-08 t=-6.138e+00													NAD(P)H intensity
*: 1.00e-02 < p <= 5.00e-02					24_media vs. 24_media+toxo: t-test independent samples with Bonferroni correction, P_val:4.160e-02 t=-2.941e+00															1_media+inhibitor vs. 1_media+inhibitor+toxo: t-test independent samples with Bonferroni correction, P_val:1.729e-09 t=-6.485e+00																1_media vs. 1_media+toxo: t-test independent samples with Bonferroni correction, P_val:1.594e-01 t=-2.225e+00
**: 1.00e-03 < p <= 1.00e-02					9_media+inhibitor vs. 9_media+inhibitor+toxo: t-test independent samples with Bonferroni correction, P_val:1.391e-12 t=-8.022e+00															9_media+inhibitor vs. 9_media+inhibitor+toxo: t-test independent samples with Bonferroni correction, P_val:6.955e-13 t=-8.022e+00																9_media vs. 9_media+toxo: t-test independent samples with Bonferroni correction, P_val:3.153e-12 t=-7.477e+00
***: 1.00e-04 < p <= 1.00e-03					12_media+inhibitor vs. 12_media+inhibitor+toxo: t-test independent samples with Bonferroni correction, P_val:3.345e-14 t=-8.266e+00															12_media+inhibitor vs. 12_media+inhibitor+toxo: t-test independent samples with Bonferroni correction, P_val:1.673e-14 t=-8.266e+00																12_media vs. 12_media+toxo: t-test independent samples with Bonferroni correction, P_val:7.356e-24 t=-1.092e+01
****: p <= 1.00e-04					9_media vs. 9_media+toxo: t-test independent samples with Bonferroni correction, P_val:6.307e-12 t=-7.477e+00															24_media+inhibitor vs. 24_media+inhibitor+toxo: t-test independent samples with Bonferroni correction, P_val:3.794e-05 t=-4.590e+00																24_media vs. 24_media+toxo: t-test independent samples with Bonferroni correction, P_val:2.080e-02 t=-2.941e+00
					6_media+inhibitor vs. 6_media+inhibitor+toxo: t-test independent samples with Bonferroni correction, P_val:1.064e-03 t=-3.993e+00															48_media+inhibitor vs. 48_media+inhibitor+toxo: t-test independent samples with Bonferroni correction, P_val:6.649e-03 t=-3.292e+00																48_media vs. 48_media+toxo: t-test independent samples with Bonferroni correction, P_val:3.252e-22 t=-1.067e+01
					1_media+inhibitor vs. 1_media+inhibitor+toxo: t-test independent samples with Bonferroni correction, P_val:3.458e-09 t=-6.485e+00
					1_media vs. 1_media+toxo: t-test independent samples with Bonferroni correction, P_val:3.189e-01 t=-2.225e+00														NAD(P)H a1	6_media+inhibitor vs. 6_media+inhibitor+toxo: t-test independent samples with Bonferroni correction, P_val:3.998e-04 t=4.065e+00															NAD(P)H a1	6_media vs. 6_media+toxo: t-test independent samples with Bonferroni correction, P_val:1.091e-09 t=6.596e+00													NAD(P)H a1
					6_media vs. 6_media+toxo: t-test independent samples with Bonferroni correction, P_val:3.049e-08 t=-6.138e+00															1_media+inhibitor vs. 1_media+inhibitor+toxo: t-test independent samples with Bonferroni correction, P_val:1.000e+00 t=-2.230e-01																1_media vs. 1_media+toxo: t-test independent samples with Bonferroni correction, P_val:4.063e-04 t=4.022e+00
					48_media vs. 48_media+toxo: t-test independent samples with Bonferroni correction, P_val:6.504e-22 t=-1.067e+01															9_media+inhibitor vs. 9_media+inhibitor+toxo: t-test independent samples with Bonferroni correction, P_val:2.431e-33 t=1.511e+01																9_media vs. 9_media+toxo: t-test independent samples with Bonferroni correction, P_val:4.989e-52 t=1.798e+01
					24_media+inhibitor vs. 24_media+inhibitor+toxo: t-test independent samples with Bonferroni correction, P_val:7.588e-05 t=-4.590e+00															12_media+inhibitor vs. 12_media+inhibitor+toxo: t-test independent samples with Bonferroni correction, P_val:1.094e-20 t=1.016e+01																12_media vs. 12_media+toxo: t-test independent samples with Bonferroni correction, P_val:1.159e-21 t=1.032e+01
					48_media+inhibitor vs. 48_media+inhibitor+toxo: t-test independent samples with Bonferroni correction, P_val:1.330e-02 t=-3.292e+00															24_media+inhibitor vs. 24_media+inhibitor+toxo: t-test independent samples with Bonferroni correction, P_val:1.788e-03 t=3.656e+00																24_media vs. 24_media+toxo: t-test independent samples with Bonferroni correction, P_val:5.930e-16 t=8.692e+00
																				48_media+inhibitor vs. 48_media+inhibitor+toxo: t-test independent samples with Bonferroni correction, P_val:2.207e-32 t=1.352e+01																48_media vs. 48_media+toxo: t-test independent samples with Bonferroni correction, P_val:1.000e+00 t=3.730e-01
				NAD(P)H a1	12_media vs. 12_media+toxo: t-test independent samples with Bonferroni correction, P_val:2.317e-21 t=1.032e+01
					24_media vs. 24_media+toxo: t-test independent samples with Bonferroni correction, P_val:1.186e-15 t=8.692e+00														NAD(P)H a2	6_media+inhibitor vs. 6_media+inhibitor+toxo: t-test independent samples with Bonferroni correction, P_val:1.326e-03 t=-3.756e+00															NAD(P)H a2	6_media vs. 6_media+toxo: t-test independent samples with Bonferroni correction, P_val:3.093e-10 t=-6.806e+00													NAD(P)H a2
					9_media+inhibitor vs. 9_media+inhibitor+toxo: t-test independent samples with Bonferroni correction, P_val:4.863e-33 t=1.511e+01															1_media+inhibitor vs. 1_media+inhibitor+toxo: t-test independent samples with Bonferroni correction, P_val:1.000e+00 t=1.710e-01																1_media vs. 1_media+toxo: t-test independent samples with Bonferroni correction, P_val:4.192e-04 t=-4.014e+00
					12_media+inhibitor vs. 12_media+inhibitor+toxo: t-test independent samples with Bonferroni correction, P_val:2.188e-20 t=1.016e+01															9_media+inhibitor vs. 9_media+inhibitor+toxo: t-test independent samples with Bonferroni correction, P_val:1.690e-36 t=-1.618e+01																9_media vs. 9_media+toxo: t-test independent samples with Bonferroni correction, P_val:1.064e-51 t=-1.790e+01
					9_media vs. 9_media+toxo: t-test independent samples with Bonferroni correction, P_val:9.978e-52 t=1.798e+01															12_media+inhibitor vs. 12_media+inhibitor+toxo: t-test independent samples with Bonferroni correction, P_val:2.284e-21 t=-1.036e+01																12_media vs. 12_media+toxo: t-test independent samples with Bonferroni correction, P_val:2.087e-21 t=-1.025e+01
					6_media+inhibitor vs. 6_media+inhibitor+toxo: t-test independent samples with Bonferroni correction, P_val:7.995e-04 t=4.065e+00															24_media+inhibitor vs. 24_media+inhibitor+toxo: t-test independent samples with Bonferroni correction, P_val:1.020e-02 t=-3.164e+00																24_media vs. 24_media+toxo: t-test independent samples with Bonferroni correction, P_val:3.926e-15 t=-8.434e+00
					1_media+inhibitor vs. 1_media+inhibitor+toxo: t-test independent samples with Bonferroni correction, P_val:1.000e+00 t=-2.230e-01															48_media+inhibitor vs. 48_media+inhibitor+toxo: t-test independent samples with Bonferroni correction, P_val:1.059e-28 t=-1.252e+01																48_media vs. 48_media+toxo: t-test independent samples with Bonferroni correction, P_val:3.548e-03 t=-3.470e+00
					1_media vs. 1_media+toxo: t-test independent samples with Bonferroni correction, P_val:8.125e-04 t=4.022e+00
					6_media vs. 6_media+toxo: t-test independent samples with Bonferroni correction, P_val:2.182e-09 t=6.596e+00														NAD(P)H t1	6_media+inhibitor vs. 6_media+inhibitor+toxo: t-test independent samples with Bonferroni correction, P_val:1.234e-01 t=2.333e+00															NAD(P)H t1	6_media vs. 6_media+toxo: t-test independent samples with Bonferroni correction, P_val:1.056e-07 t=5.786e+00													NAD(P)H t1
					48_media vs. 48_media+toxo: t-test independent samples with Bonferroni correction, P_val:1.000e+00 t=3.730e-01															1_media+inhibitor vs. 1_media+inhibitor+toxo: t-test independent samples with Bonferroni correction, P_val:1.098e-01 t=-2.370e+00																1_media vs. 1_media+toxo: t-test independent samples with Bonferroni correction, P_val:1.000e+00 t=5.147e-01
					24_media+inhibitor vs. 24_media+inhibitor+toxo: t-test independent samples with Bonferroni correction, P_val:3.576e-03 t=3.656e+00															9_media+inhibitor vs. 9_media+inhibitor+toxo: t-test independent samples with Bonferroni correction, P_val:6.565e-01 t=-1.609e+00																9_media vs. 9_media+toxo: t-test independent samples with Bonferroni correction, P_val:2.815e-01 t=1.994e+00
					48_media+inhibitor vs. 48_media+inhibitor+toxo: t-test independent samples with Bonferroni correction, P_val:4.415e-32 t=1.352e+01															12_media+inhibitor vs. 12_media+inhibitor+toxo: t-test independent samples with Bonferroni correction, P_val:5.518e-07 t=5.455e+00																12_media vs. 12_media+toxo: t-test independent samples with Bonferroni correction, P_val:7.370e-02 t=-2.515e+00
																				24_media+inhibitor vs. 24_media+inhibitor+toxo: t-test independent samples with Bonferroni correction, P_val:3.162e-04 t=-4.097e+00																24_media vs. 24_media+toxo: t-test independent samples with Bonferroni correction, P_val:8.896e-02 t=-2.447e+00
				NAD(P)H a2	12_media vs. 12_media+toxo: t-test independent samples with Bonferroni correction, P_val:4.175e-21 t=-1.025e+01															48_media+inhibitor vs. 48_media+inhibitor+toxo: t-test independent samples with Bonferroni correction, P_val:5.027e-03 t=-3.373e+00																48_media vs. 48_media+toxo: t-test independent samples with Bonferroni correction, P_val:5.206e-06 t=5.017e+00
					24_media vs. 24_media+toxo: t-test independent samples with Bonferroni correction, P_val:7.852e-15 t=-8.434e+00
					9_media+inhibitor vs. 9_media+inhibitor+toxo: t-test independent samples with Bonferroni correction, P_val:3.381e-36 t=-1.618e+01														NAD(P)H t2	6_media+inhibitor vs. 6_media+inhibitor+toxo: t-test independent samples with Bonferroni correction, P_val:1.000e+00 t=1.627e-01															NAD(P)H t2	6_media vs. 6_media+toxo: t-test independent samples with Bonferroni correction, P_val:1.776e-01 t=2.185e+00													NAD(P)H t2
					12_media+inhibitor vs. 12_media+inhibitor+toxo: t-test independent samples with Bonferroni correction, P_val:4.568e-21 t=-1.036e+01															1_media+inhibitor vs. 1_media+inhibitor+toxo: t-test independent samples with Bonferroni correction, P_val:1.000e+00 t=-1.688e-01																1_media vs. 1_media+toxo: t-test independent samples with Bonferroni correction, P_val:1.471e-01 t=-2.257e+00
					9_media vs. 9_media+toxo: t-test independent samples with Bonferroni correction, P_val:2.128e-51 t=-1.790e+01															9_media+inhibitor vs. 9_media+inhibitor+toxo: t-test independent samples with Bonferroni correction, P_val:6.669e-03 t=-3.313e+00																9_media vs. 9_media+toxo: t-test independent samples with Bonferroni correction, P_val:1.000e+00 t=2.108e-01
					6_media+inhibitor vs. 6_media+inhibitor+toxo: t-test independent samples with Bonferroni correction, P_val:2.652e-03 t=-3.756e+00															12_media+inhibitor vs. 12_media+inhibitor+toxo: t-test independent samples with Bonferroni correction, P_val:6.392e-04 t=3.919e+00																12_media vs. 12_media+toxo: t-test independent samples with Bonferroni correction, P_val:4.924e-05 t=-4.515e+00
					1_media+inhibitor vs. 1_media+inhibitor+toxo: t-test independent samples with Bonferroni correction, P_val:1.000e+00 t=1.710e-01															24_media+inhibitor vs. 24_media+inhibitor+toxo: t-test independent samples with Bonferroni correction, P_val:1.032e-12 t=-7.691e+00																24_media vs. 24_media+toxo: t-test independent samples with Bonferroni correction, P_val:2.955e-05 t=-4.633e+00
					1_media vs. 1_media+toxo: t-test independent samples with Bonferroni correction, P_val:8.384e-04 t=-4.014e+00															48_media+inhibitor vs. 48_media+inhibitor+toxo: t-test independent samples with Bonferroni correction, P_val:1.507e-08 t=-6.138e+00																48_media vs. 48_media+toxo: t-test independent samples with Bonferroni correction, P_val:4.166e-01 t=1.822e+00
					6_media vs. 6_media+toxo: t-test independent samples with Bonferroni correction, P_val:6.186e-10 t=-6.806e+00
					48_media vs. 48_media+toxo: t-test independent samples with Bonferroni correction, P_val:7.095e-03 t=-3.470e+00														NAD(P)H tm	6_media+inhibitor vs. 6_media+inhibitor+toxo: t-test independent samples with Bonferroni correction, P_val:1.000e+00 t=-2.492e-01															NAD(P)H tm	6_media vs. 6_media+toxo: t-test independent samples with Bonferroni correction, P_val:1.000e+00 t=-7.717e-01													NAD(P)H tm
					24_media+inhibitor vs. 24_media+inhibitor+toxo: t-test independent samples with Bonferroni correction, P_val:2.039e-02 t=-3.164e+00															1_media+inhibitor vs. 1_media+inhibitor+toxo: t-test independent samples with Bonferroni correction, P_val:1.000e+00 t=-1.359e+00																1_media vs. 1_media+toxo: t-test independent samples with Bonferroni correction, P_val:1.271e-01 t=-2.313e+00
					48_media+inhibitor vs. 48_media+inhibitor+toxo: t-test independent samples with Bonferroni correction, P_val:2.118e-28 t=-1.252e+01															9_media+inhibitor vs. 9_media+inhibitor+toxo: t-test independent samples with Bonferroni correction, P_val:1.752e-09 t=-6.667e+00																9_media vs. 9_media+toxo: t-test independent samples with Bonferroni correction, P_val:1.559e-10 t=-6.871e+00
																				12_media+inhibitor vs. 12_media+inhibitor+toxo: t-test independent samples with Bonferroni correction, P_val:1.000e+00 t=1.013e+00																12_media vs. 12_media+toxo: t-test independent samples with Bonferroni correction, P_val:1.175e-11 t=-7.251e+00
				NAD(P)H t1	12_media vs. 12_media+toxo: t-test independent samples with Bonferroni correction, P_val:1.474e-01 t=-2.515e+00															24_media+inhibitor vs. 24_media+inhibitor+toxo: t-test independent samples with Bonferroni correction, P_val:2.057e-07 t=-5.653e+00																24_media vs. 24_media+toxo: t-test independent samples with Bonferroni correction, P_val:2.246e-13 t=-7.861e+00
					24_media vs. 24_media+toxo: t-test independent samples with Bonferroni correction, P_val:1.779e-01 t=-2.447e+00															48_media+inhibitor vs. 48_media+inhibitor+toxo: t-test independent samples with Bonferroni correction, P_val:2.776e-14 t=-8.242e+00																48_media vs. 48_media+toxo: t-test independent samples with Bonferroni correction, P_val:2.260e-01 t=2.087e+00
					9_media+inhibitor vs. 9_media+inhibitor+toxo: t-test independent samples with Bonferroni correction, P_val:1.000e+00 t=-1.609e+00
					12_media+inhibitor vs. 12_media+inhibitor+toxo: t-test independent samples with Bonferroni correction, P_val:1.104e-06 t=5.455e+00														FAD intensity	6_media+inhibitor vs. 6_media+inhibitor+toxo: t-test independent samples with Bonferroni correction, P_val:8.831e-09 t=-6.313e+00															FAD intensity	6_media vs. 6_media+toxo: t-test independent samples with Bonferroni correction, P_val:2.024e-10 t=-6.876e+00													FAD intensity
					9_media vs. 9_media+toxo: t-test independent samples with Bonferroni correction, P_val:5.630e-01 t=1.994e+00															1_media+inhibitor vs. 1_media+inhibitor+toxo: t-test independent samples with Bonferroni correction, P_val:1.241e-06 t=-5.294e+00																1_media vs. 1_media+toxo: t-test independent samples with Bonferroni correction, P_val:1.874e-09 t=-6.436e+00
					6_media+inhibitor vs. 6_media+inhibitor+toxo: t-test independent samples with Bonferroni correction, P_val:2.468e-01 t=2.333e+00															9_media+inhibitor vs. 9_media+inhibitor+toxo: t-test independent samples with Bonferroni correction, P_val:5.640e-08 t=-6.015e+00																9_media vs. 9_media+toxo: t-test independent samples with Bonferroni correction, P_val:4.386e-27 t=-1.187e+01
					1_media+inhibitor vs. 1_media+inhibitor+toxo: t-test independent samples with Bonferroni correction, P_val:2.195e-01 t=-2.370e+00															12_media+inhibitor vs. 12_media+inhibitor+toxo: t-test independent samples with Bonferroni correction, P_val:1.107e-26 t=-1.183e+01																12_media vs. 12_media+toxo: t-test independent samples with Bonferroni correction, P_val:6.800e-57 t=-1.875e+01
					1_media vs. 1_media+toxo: t-test independent samples with Bonferroni correction, P_val:1.000e+00 t=5.147e-01															24_media+inhibitor vs. 24_media+inhibitor+toxo: t-test independent samples with Bonferroni correction, P_val:1.462e-08 t=-6.136e+00																24_media vs. 24_media+toxo: t-test independent samples with Bonferroni correction, P_val:4.805e-21 t=-1.020e+01
					6_media vs. 6_media+toxo: t-test independent samples with Bonferroni correction, P_val:2.112e-07 t=5.786e+00															48_media+inhibitor vs. 48_media+inhibitor+toxo: t-test independent samples with Bonferroni correction, P_val:1.729e-10 t=-6.899e+00																48_media vs. 48_media+toxo: t-test independent samples with Bonferroni correction, P_val:2.032e-24 t=-1.130e+01
					48_media vs. 48_media+toxo: t-test independent samples with Bonferroni correction, P_val:1.041e-05 t=5.017e+00
					24_media+inhibitor vs. 24_media+inhibitor+toxo: t-test independent samples with Bonferroni correction, P_val:6.324e-04 t=-4.097e+00														FAD a1	6_media+inhibitor vs. 6_media+inhibitor+toxo: t-test independent samples with Bonferroni correction, P_val:1.000e+00 t=5.221e-01															FAD a1	6_media vs. 6_media+toxo: t-test independent samples with Bonferroni correction, P_val:6.882e-01 t=1.582e+00													FAD a1
					48_media+inhibitor vs. 48_media+inhibitor+toxo: t-test independent samples with Bonferroni correction, P_val:1.005e-02 t=-3.373e+00															1_media+inhibitor vs. 1_media+inhibitor+toxo: t-test independent samples with Bonferroni correction, P_val:1.390e-09 t=6.522e+00																1_media vs. 1_media+toxo: t-test independent samples with Bonferroni correction, P_val:3.129e-15 t=-8.414e+00
																				9_media+inhibitor vs. 9_media+inhibitor+toxo: t-test independent samples with Bonferroni correction, P_val:1.661e-31 t=1.449e+01																9_media vs. 9_media+toxo: t-test independent samples with Bonferroni correction, P_val:7.729e-04 t=3.868e+00
				NAD(P)H t2	12_media vs. 12_media+toxo: t-test independent samples with Bonferroni correction, P_val:9.848e-05 t=-4.515e+00															12_media+inhibitor vs. 12_media+inhibitor+toxo: t-test independent samples with Bonferroni correction, P_val:6.107e-01 t=1.640e+00																12_media vs. 12_media+toxo: t-test independent samples with Bonferroni correction, P_val:1.048e-01 t=-2.386e+00
					24_media vs. 24_media+toxo: t-test independent samples with Bonferroni correction, P_val:5.911e-05 t=-4.633e+00															24_media+inhibitor vs. 24_media+inhibitor+toxo: t-test independent samples with Bonferroni correction, P_val:3.530e-01 t=-1.896e+00																24_media vs. 24_media+toxo: t-test independent samples with Bonferroni correction, P_val:1.000e+00 t=-7.982e-01
					9_media+inhibitor vs. 9_media+inhibitor+toxo: t-test independent samples with Bonferroni correction, P_val:1.334e-02 t=-3.313e+00															48_media+inhibitor vs. 48_media+inhibitor+toxo: t-test independent samples with Bonferroni correction, P_val:1.264e-04 t=4.319e+00																48_media vs. 48_media+toxo: t-test independent samples with Bonferroni correction, P_val:9.860e-06 t=-4.883e+00
					12_media+inhibitor vs. 12_media+inhibitor+toxo: t-test independent samples with Bonferroni correction, P_val:1.278e-03 t=3.919e+00
					9_media vs. 9_media+toxo: t-test independent samples with Bonferroni correction, P_val:1.000e+00 t=2.108e-01														FAD a2	6_media+inhibitor vs. 6_media+inhibitor+toxo: t-test independent samples with Bonferroni correction, P_val:1.000e+00 t=-6.984e-01															FAD a2	6_media vs. 6_media+toxo: t-test independent samples with Bonferroni correction, P_val:4.353e-03 t=-3.414e+00													FAD a2
					6_media+inhibitor vs. 6_media+inhibitor+toxo: t-test independent samples with Bonferroni correction, P_val:1.000e+00 t=1.627e-01															1_media+inhibitor vs. 1_media+inhibitor+toxo: t-test independent samples with Bonferroni correction, P_val:1.321e-09 t=-6.530e+00																1_media vs. 1_media+toxo: t-test independent samples with Bonferroni correction, P_val:2.309e-14 t=8.140e+00
					1_media+inhibitor vs. 1_media+inhibitor+toxo: t-test independent samples with Bonferroni correction, P_val:1.000e+00 t=-1.688e-01															9_media+inhibitor vs. 9_media+inhibitor+toxo: t-test independent samples with Bonferroni correction, P_val:1.126e-31 t=-1.454e+01																9_media vs. 9_media+toxo: t-test independent samples with Bonferroni correction, P_val:7.288e-04 t=-3.883e+00
					1_media vs. 1_media+toxo: t-test independent samples with Bonferroni correction, P_val:2.941e-01 t=-2.257e+00															12_media+inhibitor vs. 12_media+inhibitor+toxo: t-test independent samples with Bonferroni correction, P_val:1.054e-01 t=-2.386e+00																12_media vs. 12_media+toxo: t-test independent samples with Bonferroni correction, P_val:1.165e-01 t=2.346e+00
					6_media vs. 6_media+toxo: t-test independent samples with Bonferroni correction, P_val:3.553e-01 t=2.185e+00															24_media+inhibitor vs. 24_media+inhibitor+toxo: t-test independent samples with Bonferroni correction, P_val:3.494e-01 t=1.901e+00																24_media vs. 24_media+toxo: t-test independent samples with Bonferroni correction, P_val:2.651e-01 t=-2.019e+00
					48_media vs. 48_media+toxo: t-test independent samples with Bonferroni correction, P_val:8.332e-01 t=1.822e+00															48_media+inhibitor vs. 48_media+inhibitor+toxo: t-test independent samples with Bonferroni correction, P_val:6.816e-11 t=-7.050e+00																48_media vs. 48_media+toxo: t-test independent samples with Bonferroni correction, P_val:2.262e-02 t=2.918e+00
					24_media+inhibitor vs. 24_media+inhibitor+toxo: t-test independent samples with Bonferroni correction, P_val:2.065e-12 t=-7.691e+00
					48_media+inhibitor vs. 48_media+inhibitor+toxo: t-test independent samples with Bonferroni correction, P_val:3.014e-08 t=-6.138e+00														FAD t1	6_media+inhibitor vs. 6_media+inhibitor+toxo: t-test independent samples with Bonferroni correction, P_val:1.545e-03 t=3.715e+00															FAD t1	6_media vs. 6_media+toxo: t-test independent samples with Bonferroni correction, P_val:1.984e-07 t=5.667e+00													FAD t1
																				1_media+inhibitor vs. 1_media+inhibitor+toxo: t-test independent samples with Bonferroni correction, P_val:4.961e-07 t=5.472e+00																1_media vs. 1_media+toxo: t-test independent samples with Bonferroni correction, P_val:1.000e+00 t=-6.866e-02
				NAD(P)H tm	12_media vs. 12_media+toxo: t-test independent samples with Bonferroni correction, P_val:2.350e-11 t=-7.251e+00															9_media+inhibitor vs. 9_media+inhibitor+toxo: t-test independent samples with Bonferroni correction, P_val:4.902e-14 t=-8.456e+00																9_media vs. 9_media+toxo: t-test independent samples with Bonferroni correction, P_val:9.203e-04 t=-3.824e+00
					24_media vs. 24_media+toxo: t-test independent samples with Bonferroni correction, P_val:4.493e-13 t=-7.861e+00															12_media+inhibitor vs. 12_media+inhibitor+toxo: t-test independent samples with Bonferroni correction, P_val:2.986e-05 t=4.637e+00																12_media vs. 12_media+toxo: t-test independent samples with Bonferroni correction, P_val:3.530e-03 t=3.463e+00
					9_media+inhibitor vs. 9_media+inhibitor+toxo: t-test independent samples with Bonferroni correction, P_val:3.504e-09 t=-6.667e+00															24_media+inhibitor vs. 24_media+inhibitor+toxo: t-test independent samples with Bonferroni correction, P_val:1.000e+00 t=4.319e-01																24_media vs. 24_media+toxo: t-test independent samples with Bonferroni correction, P_val:1.962e-11 t=-7.192e+00
					12_media+inhibitor vs. 12_media+inhibitor+toxo: t-test independent samples with Bonferroni correction, P_val:1.000e+00 t=1.013e+00															48_media+inhibitor vs. 48_media+inhibitor+toxo: t-test independent samples with Bonferroni correction, P_val:1.000e+00 t=-8.745e-01																48_media vs. 48_media+toxo: t-test independent samples with Bonferroni correction, P_val:4.023e-17 t=9.144e+00
					9_media vs. 9_media+toxo: t-test independent samples with Bonferroni correction, P_val:3.119e-10 t=-6.871e+00
					6_media+inhibitor vs. 6_media+inhibitor+toxo: t-test independent samples with Bonferroni correction, P_val:1.000e+00 t=-2.492e-01														FAD t2	6_media+inhibitor vs. 6_media+inhibitor+toxo: t-test independent samples with Bonferroni correction, P_val:3.815e-04 t=4.077e+00															FAD t2	6_media vs. 6_media+toxo: t-test independent samples with Bonferroni correction, P_val:1.606e-07 t=5.707e+00													FAD t2
					1_media+inhibitor vs. 1_media+inhibitor+toxo: t-test independent samples with Bonferroni correction, P_val:1.000e+00 t=-1.359e+00															1_media+inhibitor vs. 1_media+inhibitor+toxo: t-test independent samples with Bonferroni correction, P_val:7.563e-08 t=5.824e+00																1_media vs. 1_media+toxo: t-test independent samples with Bonferroni correction, P_val:1.000e+00 t=7.692e-01
					1_media vs. 1_media+toxo: t-test independent samples with Bonferroni correction, P_val:2.543e-01 t=-2.313e+00															9_media+inhibitor vs. 9_media+inhibitor+toxo: t-test independent samples with Bonferroni correction, P_val:9.830e-11 t=-7.181e+00																9_media vs. 9_media+toxo: t-test independent samples with Bonferroni correction, P_val:1.000e+00 t=-1.124e+00
					6_media vs. 6_media+toxo: t-test independent samples with Bonferroni correction, P_val:1.000e+00 t=-7.717e-01															12_media+inhibitor vs. 12_media+inhibitor+toxo: t-test independent samples with Bonferroni correction, P_val:4.262e-09 t=6.337e+00																12_media vs. 12_media+toxo: t-test independent samples with Bonferroni correction, P_val:1.764e-04 t=4.224e+00
					48_media vs. 48_media+toxo: t-test independent samples with Bonferroni correction, P_val:4.519e-01 t=2.087e+00															24_media+inhibitor vs. 24_media+inhibitor+toxo: t-test independent samples with Bonferroni correction, P_val:1.000e+00 t=-9.510e-01																24_media vs. 24_media+toxo: t-test independent samples with Bonferroni correction, P_val:5.959e-02 t=-2.591e+00
					24_media+inhibitor vs. 24_media+inhibitor+toxo: t-test independent samples with Bonferroni correction, P_val:4.114e-07 t=-5.653e+00															48_media+inhibitor vs. 48_media+inhibitor+toxo: t-test independent samples with Bonferroni correction, P_val:1.000e+00 t=2.574e-02																48_media vs. 48_media+toxo: t-test independent samples with Bonferroni correction, P_val:1.260e-22 t=1.079e+01
					48_media+inhibitor vs. 48_media+inhibitor+toxo: t-test independent samples with Bonferroni correction, P_val:5.553e-14 t=-8.242e+00
																			FAD tm	6_media+inhibitor vs. 6_media+inhibitor+toxo: t-test independent samples with Bonferroni correction, P_val:3.270e-02 t=2.807e+00															FAD tm	6_media vs. 6_media+toxo: t-test independent samples with Bonferroni correction, P_val:4.203e-04 t=4.031e+00													FAD tm
				FAD intensity	12_media vs. 12_media+toxo: t-test independent samples with Bonferroni correction, P_val:1.360e-56 t=-1.875e+01															1_media+inhibitor vs. 1_media+inhibitor+toxo: t-test independent samples with Bonferroni correction, P_val:1.337e-02 t=3.080e+00																1_media vs. 1_media+toxo: t-test independent samples with Bonferroni correction, P_val:6.427e-01 t=1.614e+00
					24_media vs. 24_media+toxo: t-test independent samples with Bonferroni correction, P_val:9.610e-21 t=-1.020e+01															9_media+inhibitor vs. 9_media+inhibitor+toxo: t-test independent samples with Bonferroni correction, P_val:1.354e-21 t=-1.114e+01																9_media vs. 9_media+toxo: t-test independent samples with Bonferroni correction, P_val:1.047e-03 t=-3.791e+00
					9_media+inhibitor vs. 9_media+inhibitor+toxo: t-test independent samples with Bonferroni correction, P_val:1.128e-07 t=-6.015e+00															12_media+inhibitor vs. 12_media+inhibitor+toxo: t-test independent samples with Bonferroni correction, P_val:6.151e-03 t=3.311e+00																12_media vs. 12_media+toxo: t-test independent samples with Bonferroni correction, P_val:4.580e-03 t=3.390e+00
					12_media+inhibitor vs. 12_media+inhibitor+toxo: t-test independent samples with Bonferroni correction, P_val:2.215e-26 t=-1.183e+01															24_media+inhibitor vs. 24_media+inhibitor+toxo: t-test independent samples with Bonferroni correction, P_val:1.000e+00 t=2.852e-01																24_media vs. 24_media+toxo: t-test independent samples with Bonferroni correction, P_val:4.890e-08 t=-5.894e+00
					9_media vs. 9_media+toxo: t-test independent samples with Bonferroni correction, P_val:8.772e-27 t=-1.187e+01															48_media+inhibitor vs. 48_media+inhibitor+toxo: t-test independent samples with Bonferroni correction, P_val:1.144e-01 t=-2.356e+00																48_media vs. 48_media+toxo: t-test independent samples with Bonferroni correction, P_val:2.173e-16 t=8.914e+00
					6_media+inhibitor vs. 6_media+inhibitor+toxo: t-test independent samples with Bonferroni correction, P_val:1.766e-08 t=-6.313e+00
					1_media+inhibitor vs. 1_media+inhibitor+toxo: t-test independent samples with Bonferroni correction, P_val:2.482e-06 t=-5.294e+00														Redox ratio	6_media+inhibitor vs. 6_media+inhibitor+toxo: t-test independent samples with Bonferroni correction, P_val:5.272e-06 t=5.060e+00															Redox ratio	6_media vs. 6_media+toxo: t-test independent samples with Bonferroni correction, P_val:6.345e-03 t=3.306e+00													Redox ratio
					1_media vs. 1_media+toxo: t-test independent samples with Bonferroni correction, P_val:3.747e-09 t=-6.436e+00															1_media+inhibitor vs. 1_media+inhibitor+toxo: t-test independent samples with Bonferroni correction, P_val:1.000e+00 t=6.235e-01																1_media vs. 1_media+toxo: t-test independent samples with Bonferroni correction, P_val:1.459e-13 t=7.881e+00
					6_media vs. 6_media+toxo: t-test independent samples with Bonferroni correction, P_val:4.048e-10 t=-6.876e+00															9_media+inhibitor vs. 9_media+inhibitor+toxo: t-test independent samples with Bonferroni correction, P_val:1.000e+00 t=2.161e-01																9_media vs. 9_media+toxo: t-test independent samples with Bonferroni correction, P_val:3.642e-06 t=5.075e+00
					48_media vs. 48_media+toxo: t-test independent samples with Bonferroni correction, P_val:4.064e-24 t=-1.130e+01															12_media+inhibitor vs. 12_media+inhibitor+toxo: t-test independent samples with Bonferroni correction, P_val:1.406e-16 t=8.928e+00																12_media vs. 12_media+toxo: t-test independent samples with Bonferroni correction, P_val:2.104e-36 t=1.406e+01
					24_media+inhibitor vs. 24_media+inhibitor+toxo: t-test independent samples with Bonferroni correction, P_val:2.924e-08 t=-6.136e+00															24_media+inhibitor vs. 24_media+inhibitor+toxo: t-test independent samples with Bonferroni correction, P_val:2.243e-05 t=4.706e+00																24_media vs. 24_media+toxo: t-test independent samples with Bonferroni correction, P_val:1.011e-26 t=1.175e+01
					48_media+inhibitor vs. 48_media+inhibitor+toxo: t-test independent samples with Bonferroni correction, P_val:3.458e-10 t=-6.899e+00															48_media+inhibitor vs. 48_media+inhibitor+toxo: t-test independent samples with Bonferroni correction, P_val:6.355e-15 t=8.454e+00																48_media vs. 48_media+toxo: t-test independent samples with Bonferroni correction, P_val:5.076e-06 t=5.022e+00
				FAD a1	12_media vs. 12_media+toxo: t-test independent samples with Bonferroni correction, P_val:2.096e-01 t=-2.386e+00
					24_media vs. 24_media+toxo: t-test independent samples with Bonferroni correction, P_val:1.000e+00 t=-7.982e-01
					9_media+inhibitor vs. 9_media+inhibitor+toxo: t-test independent samples with Bonferroni correction, P_val:3.321e-31 t=1.449e+01
					12_media+inhibitor vs. 12_media+inhibitor+toxo: t-test independent samples with Bonferroni correction, P_val:1.000e+00 t=1.640e+00
					9_media vs. 9_media+toxo: t-test independent samples with Bonferroni correction, P_val:1.546e-03 t=3.868e+00
					6_media+inhibitor vs. 6_media+inhibitor+toxo: t-test independent samples with Bonferroni correction, P_val:1.000e+00 t=5.221e-01
					1_media+inhibitor vs. 1_media+inhibitor+toxo: t-test independent samples with Bonferroni correction, P_val:2.781e-09 t=6.522e+00
					1_media vs. 1_media+toxo: t-test independent samples with Bonferroni correction, P_val:6.259e-15 t=-8.414e+00
					6_media vs. 6_media+toxo: t-test independent samples with Bonferroni correction, P_val:1.000e+00 t=1.582e+00
					48_media vs. 48_media+toxo: t-test independent samples with Bonferroni correction, P_val:1.972e-05 t=-4.883e+00
					24_media+inhibitor vs. 24_media+inhibitor+toxo: t-test independent samples with Bonferroni correction, P_val:7.060e-01 t=-1.896e+00
					48_media+inhibitor vs. 48_media+inhibitor+toxo: t-test independent samples with Bonferroni correction, P_val:2.529e-04 t=4.319e+00
				FAD a2	12_media vs. 12_media+toxo: t-test independent samples with Bonferroni correction, P_val:2.331e-01 t=2.346e+00
					24_media vs. 24_media+toxo: t-test independent samples with Bonferroni correction, P_val:5.302e-01 t=-2.019e+00
					9_media+inhibitor vs. 9_media+inhibitor+toxo: t-test independent samples with Bonferroni correction, P_val:2.252e-31 t=-1.454e+01
					12_media+inhibitor vs. 12_media+inhibitor+toxo: t-test independent samples with Bonferroni correction, P_val:2.107e-01 t=-2.386e+00
					9_media vs. 9_media+toxo: t-test independent samples with Bonferroni correction, P_val:1.458e-03 t=-3.883e+00
					6_media+inhibitor vs. 6_media+inhibitor+toxo: t-test independent samples with Bonferroni correction, P_val:1.000e+00 t=-6.984e-01
					1_media+inhibitor vs. 1_media+inhibitor+toxo: t-test independent samples with Bonferroni correction, P_val:2.642e-09 t=-6.530e+00
					1_media vs. 1_media+toxo: t-test independent samples with Bonferroni correction, P_val:4.617e-14 t=8.140e+00
					6_media vs. 6_media+toxo: t-test independent samples with Bonferroni correction, P_val:8.705e-03 t=-3.414e+00
					48_media vs. 48_media+toxo: t-test independent samples with Bonferroni correction, P_val:4.525e-02 t=2.918e+00
					24_media+inhibitor vs. 24_media+inhibitor+toxo: t-test independent samples with Bonferroni correction, P_val:6.989e-01 t=1.901e+00
					48_media+inhibitor vs. 48_media+inhibitor+toxo: t-test independent samples with Bonferroni correction, P_val:1.363e-10 t=-7.050e+00
				FAD t1	12_media vs. 12_media+toxo: t-test independent samples with Bonferroni correction, P_val:7.061e-03 t=3.463e+00
					24_media vs. 24_media+toxo: t-test independent samples with Bonferroni correction, P_val:3.924e-11 t=-7.192e+00
					9_media+inhibitor vs. 9_media+inhibitor+toxo: t-test independent samples with Bonferroni correction, P_val:9.804e-14 t=-8.456e+00
					12_media+inhibitor vs. 12_media+inhibitor+toxo: t-test independent samples with Bonferroni correction, P_val:5.972e-05 t=4.637e+00
					9_media vs. 9_media+toxo: t-test independent samples with Bonferroni correction, P_val:1.841e-03 t=-3.824e+00
					6_media+inhibitor vs. 6_media+inhibitor+toxo: t-test independent samples with Bonferroni correction, P_val:3.090e-03 t=3.715e+00
					1_media+inhibitor vs. 1_media+inhibitor+toxo: t-test independent samples with Bonferroni correction, P_val:9.922e-07 t=5.472e+00
					1_media vs. 1_media+toxo: t-test independent samples with Bonferroni correction, P_val:1.000e+00 t=-6.866e-02
					6_media vs. 6_media+toxo: t-test independent samples with Bonferroni correction, P_val:3.968e-07 t=5.667e+00
					48_media vs. 48_media+toxo: t-test independent samples with Bonferroni correction, P_val:8.047e-17 t=9.144e+00
					24_media+inhibitor vs. 24_media+inhibitor+toxo: t-test independent samples with Bonferroni correction, P_val:1.000e+00 t=4.319e-01
					48_media+inhibitor vs. 48_media+inhibitor+toxo: t-test independent samples with Bonferroni correction, P_val:1.000e+00 t=-8.745e-01
				FAD t2	12_media vs. 12_media+toxo: t-test independent samples with Bonferroni correction, P_val:3.529e-04 t=4.224e+00
					24_media vs. 24_media+toxo: t-test independent samples with Bonferroni correction, P_val:1.192e-01 t=-2.591e+00
					9_media+inhibitor vs. 9_media+inhibitor+toxo: t-test independent samples with Bonferroni correction, P_val:1.966e-10 t=-7.181e+00
					12_media+inhibitor vs. 12_media+inhibitor+toxo: t-test independent samples with Bonferroni correction, P_val:8.525e-09 t=6.337e+00
					9_media vs. 9_media+toxo: t-test independent samples with Bonferroni correction, P_val:1.000e+00 t=-1.124e+00
					6_media+inhibitor vs. 6_media+inhibitor+toxo: t-test independent samples with Bonferroni correction, P_val:7.630e-04 t=4.077e+00
					1_media+inhibitor vs. 1_media+inhibitor+toxo: t-test independent samples with Bonferroni correction, P_val:1.513e-07 t=5.824e+00
					1_media vs. 1_media+toxo: t-test independent samples with Bonferroni correction, P_val:1.000e+00 t=7.692e-01
					6_media vs. 6_media+toxo: t-test independent samples with Bonferroni correction, P_val:3.213e-07 t=5.707e+00
					48_media vs. 48_media+toxo: t-test independent samples with Bonferroni correction, P_val:2.519e-22 t=1.079e+01
					24_media+inhibitor vs. 24_media+inhibitor+toxo: t-test independent samples with Bonferroni correction, P_val:1.000e+00 t=-9.510e-01
					48_media+inhibitor vs. 48_media+inhibitor+toxo: t-test independent samples with Bonferroni correction, P_val:1.000e+00 t=2.574e-02
				FAD tm	12_media vs. 12_media+toxo: t-test independent samples with Bonferroni correction, P_val:9.161e-03 t=3.390e+00
					24_media vs. 24_media+toxo: t-test independent samples with Bonferroni correction, P_val:9.780e-08 t=-5.894e+00
					9_media+inhibitor vs. 9_media+inhibitor+toxo: t-test independent samples with Bonferroni correction, P_val:2.708e-21 t=-1.114e+01
					12_media+inhibitor vs. 12_media+inhibitor+toxo: t-test independent samples with Bonferroni correction, P_val:1.230e-02 t=3.311e+00
					9_media vs. 9_media+toxo: t-test independent samples with Bonferroni correction, P_val:2.093e-03 t=-3.791e+00
					6_media+inhibitor vs. 6_media+inhibitor+toxo: t-test independent samples with Bonferroni correction, P_val:6.540e-02 t=2.807e+00
					1_media+inhibitor vs. 1_media+inhibitor+toxo: t-test independent samples with Bonferroni correction, P_val:2.675e-02 t=3.080e+00
					1_media vs. 1_media+toxo: t-test independent samples with Bonferroni correction, P_val:1.000e+00 t=1.614e+00
					6_media vs. 6_media+toxo: t-test independent samples with Bonferroni correction, P_val:8.406e-04 t=4.031e+00
					48_media vs. 48_media+toxo: t-test independent samples with Bonferroni correction, P_val:4.345e-16 t=8.914e+00
					24_media+inhibitor vs. 24_media+inhibitor+toxo: t-test independent samples with Bonferroni correction, P_val:1.000e+00 t=2.852e-01
					48_media+inhibitor vs. 48_media+inhibitor+toxo: t-test independent samples with Bonferroni correction, P_val:2.288e-01 t=-2.356e+00
				Redox ratio	12_media vs. 12_media+toxo: t-test independent samples with Bonferroni correction, P_val:4.207e-36 t=1.406e+01
					24_media vs. 24_media+toxo: t-test independent samples with Bonferroni correction, P_val:2.021e-26 t=1.175e+01
					9_media+inhibitor vs. 9_media+inhibitor+toxo: t-test independent samples with Bonferroni correction, P_val:1.000e+00 t=2.161e-01
					12_media+inhibitor vs. 12_media+inhibitor+toxo: t-test independent samples with Bonferroni correction, P_val:2.811e-16 t=8.928e+00
					9_media vs. 9_media+toxo: t-test independent samples with Bonferroni correction, P_val:7.284e-06 t=5.075e+00
					6_media+inhibitor vs. 6_media+inhibitor+toxo: t-test independent samples with Bonferroni correction, P_val:1.054e-05 t=5.060e+00
					1_media+inhibitor vs. 1_media+inhibitor+toxo: t-test independent samples with Bonferroni correction, P_val:1.000e+00 t=6.235e-01
					1_media vs. 1_media+toxo: t-test independent samples with Bonferroni correction, P_val:2.919e-13 t=7.881e+00
					6_media vs. 6_media+toxo: t-test independent samples with Bonferroni correction, P_val:1.269e-02 t=3.306e+00
					48_media vs. 48_media+toxo: t-test independent samples with Bonferroni correction, P_val:1.015e-05 t=5.022e+00
					24_media+inhibitor vs. 24_media+inhibitor+toxo: t-test independent samples with Bonferroni correction, P_val:4.487e-05 t=4.706e+00
					48_media+inhibitor vs. 48_media+inhibitor+toxo: t-test independent samples with Bonferroni correction, P_val:1.271e-14 t=8.454e+00
[truncated: 2 more columns]

## Sheet: Host cell approach
p-value annotation legend:				VARIABLE	ALL CONDITIONS														VARIABLE	KISS AND SPIT															VARIABLE	MEDIA VS HIGH TOXO													VARIABLE
ns: p <= 1.00e+00				NAD(P)H intensity	12_media vs. 12_media+toxo: t-test independent samples with Bonferroni correction, P_val:1.252e-12 t=-7.687e+00														NAD(P)H intensity	6_media+inhibitor vs. 6_media+inhibitor+toxo: t-test independent samples with Bonferroni correction, P_val:1.000e+00 t=-3.412e-01															NAD(P)H intensity	6_media vs. 6_media+toxo: t-test independent samples with Bonferroni correction, P_val:5.583e-06 t=-5.006e+00													NAD(P)H intensity
*: 1.00e-02 < p <= 5.00e-02					24_media vs. 24_media+toxo: t-test independent samples with Bonferroni correction, P_val:1.000e+00 t=2.877e-01															1_media+inhibitor vs. 1_media+inhibitor+toxo: t-test independent samples with Bonferroni correction, P_val:3.576e-04 t=-4.062e+00																1_media vs. 1_media+toxo: t-test independent samples with Bonferroni correction, P_val:1.648e-01 t=2.212e+00
**: 1.00e-03 < p <= 1.00e-02					9_media+inhibitor vs. 9_media+inhibitor+toxo: t-test independent samples with Bonferroni correction, P_val:4.638e-09 t=-6.618e+00															9_media+inhibitor vs. 9_media+inhibitor+toxo: t-test independent samples with Bonferroni correction, P_val:2.319e-09 t=-6.618e+00																9_media vs. 9_media+toxo: t-test independent samples with Bonferroni correction, P_val:1.692e-06 t=-5.229e+00
***: 1.00e-04 < p <= 1.00e-03					12_media+inhibitor vs. 12_media+inhibitor+toxo: t-test independent samples with Bonferroni correction, P_val:3.631e-01 t=-2.175e+00															12_media+inhibitor vs. 12_media+inhibitor+toxo: t-test independent samples with Bonferroni correction, P_val:1.815e-01 t=-2.175e+00																12_media vs. 12_media+toxo: t-test independent samples with Bonferroni correction, P_val:6.260e-13 t=-7.687e+00
****: p <= 1.00e-04					9_media vs. 9_media+toxo: t-test independent samples with Bonferroni correction, P_val:3.384e-06 t=-5.229e+00															24_media+inhibitor vs. 24_media+inhibitor+toxo: t-test independent samples with Bonferroni correction, P_val:1.000e+00 t=-1.043e+00																24_media vs. 24_media+toxo: t-test independent samples with Bonferroni correction, P_val:1.000e+00 t=2.877e-01
					6_media+inhibitor vs. 6_media+inhibitor+toxo: t-test independent samples with Bonferroni correction, P_val:1.000e+00 t=-3.412e-01															48_media+inhibitor vs. 48_media+inhibitor+toxo: t-test independent samples with Bonferroni correction, P_val:1.000e+00 t=1.301e+00																48_media vs. 48_media+toxo: t-test independent samples with Bonferroni correction, P_val:4.057e-19 t=-9.762e+00
					1_media+inhibitor vs. 1_media+inhibitor+toxo: t-test independent samples with Bonferroni correction, P_val:7.152e-04 t=-4.062e+00
					1_media vs. 1_media+toxo: t-test independent samples with Bonferroni correction, P_val:3.297e-01 t=2.212e+00														NAD(P)H a1	6_media+inhibitor vs. 6_media+inhibitor+toxo: t-test independent samples with Bonferroni correction, P_val:1.593e-04 t=4.291e+00															NAD(P)H a1	6_media vs. 6_media+toxo: t-test independent samples with Bonferroni correction, P_val:7.400e-09 t=6.266e+00													NAD(P)H a1
					6_media vs. 6_media+toxo: t-test independent samples with Bonferroni correction, P_val:1.117e-05 t=-5.006e+00															1_media+inhibitor vs. 1_media+inhibitor+toxo: t-test independent samples with Bonferroni correction, P_val:1.000e+00 t=-5.608e-01																1_media vs. 1_media+toxo: t-test independent samples with Bonferroni correction, P_val:2.194e-02 t=2.922e+00
					48_media vs. 48_media+toxo: t-test independent samples with Bonferroni correction, P_val:8.115e-19 t=-9.762e+00															9_media+inhibitor vs. 9_media+inhibitor+toxo: t-test independent samples with Bonferroni correction, P_val:3.992e-34 t=1.539e+01																9_media vs. 9_media+toxo: t-test independent samples with Bonferroni correction, P_val:1.619e-53 t=1.833e+01
					24_media+inhibitor vs. 24_media+inhibitor+toxo: t-test independent samples with Bonferroni correction, P_val:1.000e+00 t=-1.043e+00															12_media+inhibitor vs. 12_media+inhibitor+toxo: t-test independent samples with Bonferroni correction, P_val:4.904e-21 t=1.026e+01																12_media vs. 12_media+toxo: t-test independent samples with Bonferroni correction, P_val:5.543e-26 t=1.148e+01
					48_media+inhibitor vs. 48_media+inhibitor+toxo: t-test independent samples with Bonferroni correction, P_val:1.000e+00 t=1.301e+00															24_media+inhibitor vs. 24_media+inhibitor+toxo: t-test independent samples with Bonferroni correction, P_val:3.288e-04 t=4.088e+00																24_media vs. 24_media+toxo: t-test independent samples with Bonferroni correction, P_val:4.328e-18 t=9.344e+00
																				48_media+inhibitor vs. 48_media+inhibitor+toxo: t-test independent samples with Bonferroni correction, P_val:6.032e-26 t=1.177e+01																48_media vs. 48_media+toxo: t-test independent samples with Bonferroni correction, P_val:1.000e+00 t=8.093e-01
				NAD(P)H a1	12_media vs. 12_media+toxo: t-test independent samples with Bonferroni correction, P_val:1.109e-25 t=1.148e+01
					24_media vs. 24_media+toxo: t-test independent samples with Bonferroni correction, P_val:8.656e-18 t=9.344e+00														NAD(P)H a2	6_media+inhibitor vs. 6_media+inhibitor+toxo: t-test independent samples with Bonferroni correction, P_val:9.098e-04 t=-3.855e+00															NAD(P)H a2	6_media vs. 6_media+toxo: t-test independent samples with Bonferroni correction, P_val:2.208e-09 t=-6.476e+00													NAD(P)H a2
					9_media+inhibitor vs. 9_media+inhibitor+toxo: t-test independent samples with Bonferroni correction, P_val:7.983e-34 t=1.539e+01															1_media+inhibitor vs. 1_media+inhibitor+toxo: t-test independent samples with Bonferroni correction, P_val:1.000e+00 t=5.118e-01																1_media vs. 1_media+toxo: t-test independent samples with Bonferroni correction, P_val:2.210e-02 t=-2.919e+00
					12_media+inhibitor vs. 12_media+inhibitor+toxo: t-test independent samples with Bonferroni correction, P_val:9.808e-21 t=1.026e+01															9_media+inhibitor vs. 9_media+inhibitor+toxo: t-test independent samples with Bonferroni correction, P_val:4.551e-35 t=-1.572e+01																9_media vs. 9_media+toxo: t-test independent samples with Bonferroni correction, P_val:3.843e-53 t=-1.824e+01
					9_media vs. 9_media+toxo: t-test independent samples with Bonferroni correction, P_val:3.238e-53 t=1.833e+01															12_media+inhibitor vs. 12_media+inhibitor+toxo: t-test independent samples with Bonferroni correction, P_val:1.779e-21 t=-1.039e+01																12_media vs. 12_media+toxo: t-test independent samples with Bonferroni correction, P_val:1.209e-25 t=-1.139e+01
					6_media+inhibitor vs. 6_media+inhibitor+toxo: t-test independent samples with Bonferroni correction, P_val:3.186e-04 t=4.291e+00															24_media+inhibitor vs. 24_media+inhibitor+toxo: t-test independent samples with Bonferroni correction, P_val:3.583e-03 t=-3.467e+00																24_media vs. 24_media+toxo: t-test independent samples with Bonferroni correction, P_val:7.888e-17 t=-8.963e+00
					1_media+inhibitor vs. 1_media+inhibitor+toxo: t-test independent samples with Bonferroni correction, P_val:1.000e+00 t=-5.608e-01															48_media+inhibitor vs. 48_media+inhibitor+toxo: t-test independent samples with Bonferroni correction, P_val:9.064e-20 t=-9.978e+00																48_media vs. 48_media+toxo: t-test independent samples with Bonferroni correction, P_val:1.801e-03 t=-3.655e+00
					1_media vs. 1_media+toxo: t-test independent samples with Bonferroni correction, P_val:4.388e-02 t=2.922e+00
					6_media vs. 6_media+toxo: t-test independent samples with Bonferroni correction, P_val:1.480e-08 t=6.266e+00														NAD(P)H t1	6_media+inhibitor vs. 6_media+inhibitor+toxo: t-test independent samples with Bonferroni correction, P_val:3.773e-01 t=1.869e+00															NAD(P)H t1	6_media vs. 6_media+toxo: t-test independent samples with Bonferroni correction, P_val:6.609e-07 t=5.436e+00													NAD(P)H t1
					48_media vs. 48_media+toxo: t-test independent samples with Bonferroni correction, P_val:1.000e+00 t=8.093e-01															1_media+inhibitor vs. 1_media+inhibitor+toxo: t-test independent samples with Bonferroni correction, P_val:1.565e-02 t=-3.031e+00																1_media vs. 1_media+toxo: t-test independent samples with Bonferroni correction, P_val:1.000e+00 t=-4.438e-01
					24_media+inhibitor vs. 24_media+inhibitor+toxo: t-test independent samples with Bonferroni correction, P_val:6.577e-04 t=4.088e+00															9_media+inhibitor vs. 9_media+inhibitor+toxo: t-test independent samples with Bonferroni correction, P_val:4.356e-01 t=-1.806e+00																9_media vs. 9_media+toxo: t-test independent samples with Bonferroni correction, P_val:1.000e+00 t=1.058e+00
					48_media+inhibitor vs. 48_media+inhibitor+toxo: t-test independent samples with Bonferroni correction, P_val:1.206e-25 t=1.177e+01															12_media+inhibitor vs. 12_media+inhibitor+toxo: t-test independent samples with Bonferroni correction, P_val:1.239e-05 t=4.826e+00																12_media vs. 12_media+toxo: t-test independent samples with Bonferroni correction, P_val:1.194e-04 t=-4.314e+00
																				24_media+inhibitor vs. 24_media+inhibitor+toxo: t-test independent samples with Bonferroni correction, P_val:2.530e-06 t=-5.163e+00																24_media vs. 24_media+toxo: t-test independent samples with Bonferroni correction, P_val:3.625e-03 t=-3.458e+00
				NAD(P)H a2	12_media vs. 12_media+toxo: t-test independent samples with Bonferroni correction, P_val:2.418e-25 t=-1.139e+01															48_media+inhibitor vs. 48_media+inhibitor+toxo: t-test independent samples with Bonferroni correction, P_val:7.240e-04 t=-3.894e+00																48_media vs. 48_media+toxo: t-test independent samples with Bonferroni correction, P_val:2.669e-05 t=4.669e+00
					24_media vs. 24_media+toxo: t-test independent samples with Bonferroni correction, P_val:1.578e-16 t=-8.963e+00
					9_media+inhibitor vs. 9_media+inhibitor+toxo: t-test independent samples with Bonferroni correction, P_val:9.103e-35 t=-1.572e+01														NAD(P)H t2	6_media+inhibitor vs. 6_media+inhibitor+toxo: t-test independent samples with Bonferroni correction, P_val:1.000e+00 t=-3.150e-01															NAD(P)H t2	6_media vs. 6_media+toxo: t-test independent samples with Bonferroni correction, P_val:4.386e-01 t=1.798e+00													NAD(P)H t2
					12_media+inhibitor vs. 12_media+inhibitor+toxo: t-test independent samples with Bonferroni correction, P_val:3.559e-21 t=-1.039e+01															1_media+inhibitor vs. 1_media+inhibitor+toxo: t-test independent samples with Bonferroni correction, P_val:1.000e+00 t=-8.850e-01																1_media vs. 1_media+toxo: t-test independent samples with Bonferroni correction, P_val:2.209e-03 t=-3.589e+00
					9_media vs. 9_media+toxo: t-test independent samples with Bonferroni correction, P_val:7.687e-53 t=-1.824e+01															9_media+inhibitor vs. 9_media+inhibitor+toxo: t-test independent samples with Bonferroni correction, P_val:5.219e-03 t=-3.385e+00																9_media vs. 9_media+toxo: t-test independent samples with Bonferroni correction, P_val:1.000e+00 t=-5.363e-01
					6_media+inhibitor vs. 6_media+inhibitor+toxo: t-test independent samples with Bonferroni correction, P_val:1.820e-03 t=-3.855e+00															12_media+inhibitor vs. 12_media+inhibitor+toxo: t-test independent samples with Bonferroni correction, P_val:4.089e-03 t=3.427e+00																12_media vs. 12_media+toxo: t-test independent samples with Bonferroni correction, P_val:8.819e-10 t=-6.570e+00
					1_media+inhibitor vs. 1_media+inhibitor+toxo: t-test independent samples with Bonferroni correction, P_val:1.000e+00 t=5.118e-01															24_media+inhibitor vs. 24_media+inhibitor+toxo: t-test independent samples with Bonferroni correction, P_val:1.158e-14 t=-8.351e+00																24_media vs. 24_media+toxo: t-test independent samples with Bonferroni correction, P_val:3.415e-06 t=-5.086e+00
					1_media vs. 1_media+toxo: t-test independent samples with Bonferroni correction, P_val:4.421e-02 t=-2.919e+00															48_media+inhibitor vs. 48_media+inhibitor+toxo: t-test independent samples with Bonferroni correction, P_val:6.106e-09 t=-6.298e+00																48_media vs. 48_media+toxo: t-test independent samples with Bonferroni correction, P_val:3.773e-01 t=1.866e+00
					6_media vs. 6_media+toxo: t-test independent samples with Bonferroni correction, P_val:4.416e-09 t=-6.476e+00
					48_media vs. 48_media+toxo: t-test independent samples with Bonferroni correction, P_val:3.603e-03 t=-3.655e+00														NAD(P)H tm	6_media+inhibitor vs. 6_media+inhibitor+toxo: t-test independent samples with Bonferroni correction, P_val:1.000e+00 t=-6.322e-01															NAD(P)H tm	6_media vs. 6_media+toxo: t-test independent samples with Bonferroni correction, P_val:1.000e+00 t=-8.368e-01													NAD(P)H tm
					24_media+inhibitor vs. 24_media+inhibitor+toxo: t-test independent samples with Bonferroni correction, P_val:7.166e-03 t=-3.467e+00															1_media+inhibitor vs. 1_media+inhibitor+toxo: t-test independent samples with Bonferroni correction, P_val:5.612e-01 t=-1.681e+00																1_media vs. 1_media+toxo: t-test independent samples with Bonferroni correction, P_val:1.446e-02 t=-3.052e+00
					48_media+inhibitor vs. 48_media+inhibitor+toxo: t-test independent samples with Bonferroni correction, P_val:1.813e-19 t=-9.978e+00															9_media+inhibitor vs. 9_media+inhibitor+toxo: t-test independent samples with Bonferroni correction, P_val:1.191e-09 t=-6.739e+00																9_media vs. 9_media+toxo: t-test independent samples with Bonferroni correction, P_val:9.526e-14 t=-7.992e+00
																				12_media+inhibitor vs. 12_media+inhibitor+toxo: t-test independent samples with Bonferroni correction, P_val:1.000e+00 t=5.657e-01																12_media vs. 12_media+toxo: t-test independent samples with Bonferroni correction, P_val:1.758e-17 t=-9.122e+00
				NAD(P)H t1	12_media vs. 12_media+toxo: t-test independent samples with Bonferroni correction, P_val:2.388e-04 t=-4.314e+00															24_media+inhibitor vs. 24_media+inhibitor+toxo: t-test independent samples with Bonferroni correction, P_val:3.119e-09 t=-6.405e+00																24_media vs. 24_media+toxo: t-test independent samples with Bonferroni correction, P_val:9.720e-16 t=-8.625e+00
					24_media vs. 24_media+toxo: t-test independent samples with Bonferroni correction, P_val:7.250e-03 t=-3.458e+00															48_media+inhibitor vs. 48_media+inhibitor+toxo: t-test independent samples with Bonferroni correction, P_val:9.446e-15 t=-8.399e+00																48_media vs. 48_media+toxo: t-test independent samples with Bonferroni correction, P_val:4.132e-01 t=1.825e+00
					9_media+inhibitor vs. 9_media+inhibitor+toxo: t-test independent samples with Bonferroni correction, P_val:8.712e-01 t=-1.806e+00
					12_media+inhibitor vs. 12_media+inhibitor+toxo: t-test independent samples with Bonferroni correction, P_val:2.479e-05 t=4.826e+00														FAD intensity	6_media+inhibitor vs. 6_media+inhibitor+toxo: t-test independent samples with Bonferroni correction, P_val:4.919e-02 t=-2.668e+00															FAD intensity	6_media vs. 6_media+toxo: t-test independent samples with Bonferroni correction, P_val:2.698e-06 t=-5.156e+00													FAD intensity
					9_media vs. 9_media+toxo: t-test independent samples with Bonferroni correction, P_val:1.000e+00 t=1.058e+00															1_media+inhibitor vs. 1_media+inhibitor+toxo: t-test independent samples with Bonferroni correction, P_val:2.775e-01 t=-2.000e+00																1_media vs. 1_media+toxo: t-test independent samples with Bonferroni correction, P_val:1.000e+00 t=9.398e-01
					6_media+inhibitor vs. 6_media+inhibitor+toxo: t-test independent samples with Bonferroni correction, P_val:7.546e-01 t=1.869e+00															9_media+inhibitor vs. 9_media+inhibitor+toxo: t-test independent samples with Bonferroni correction, P_val:5.456e-05 t=-4.566e+00																9_media vs. 9_media+toxo: t-test independent samples with Bonferroni correction, P_val:1.113e-08 t=-6.159e+00
					1_media+inhibitor vs. 1_media+inhibitor+toxo: t-test independent samples with Bonferroni correction, P_val:3.130e-02 t=-3.031e+00															12_media+inhibitor vs. 12_media+inhibitor+toxo: t-test independent samples with Bonferroni correction, P_val:4.157e-06 t=-5.054e+00																12_media vs. 12_media+toxo: t-test independent samples with Bonferroni correction, P_val:6.877e-36 t=-1.394e+01
					1_media vs. 1_media+toxo: t-test independent samples with Bonferroni correction, P_val:1.000e+00 t=-4.438e-01															24_media+inhibitor vs. 24_media+inhibitor+toxo: t-test independent samples with Bonferroni correction, P_val:1.000e+00 t=-1.364e+00																24_media vs. 24_media+toxo: t-test independent samples with Bonferroni correction, P_val:4.375e-09 t=-6.316e+00
					6_media vs. 6_media+toxo: t-test independent samples with Bonferroni correction, P_val:1.322e-06 t=5.436e+00															48_media+inhibitor vs. 48_media+inhibitor+toxo: t-test independent samples with Bonferroni correction, P_val:1.680e-01 t=-2.208e+00																48_media vs. 48_media+toxo: t-test independent samples with Bonferroni correction, P_val:1.132e-17 t=-9.320e+00
					48_media vs. 48_media+toxo: t-test independent samples with Bonferroni correction, P_val:5.338e-05 t=4.669e+00
					24_media+inhibitor vs. 24_media+inhibitor+toxo: t-test independent samples with Bonferroni correction, P_val:5.061e-06 t=-5.163e+00														FAD a1	6_media+inhibitor vs. 6_media+inhibitor+toxo: t-test independent samples with Bonferroni correction, P_val:1.000e+00 t=1.752e-01															FAD a1	6_media vs. 6_media+toxo: t-test independent samples with Bonferroni correction, P_val:1.000e+00 t=1.314e+00													FAD a1
					48_media+inhibitor vs. 48_media+inhibitor+toxo: t-test independent samples with Bonferroni correction, P_val:1.448e-03 t=-3.894e+00															1_media+inhibitor vs. 1_media+inhibitor+toxo: t-test independent samples with Bonferroni correction, P_val:6.557e-08 t=5.850e+00																1_media vs. 1_media+toxo: t-test independent samples with Bonferroni correction, P_val:8.258e-19 t=-9.485e+00
																				9_media+inhibitor vs. 9_media+inhibitor+toxo: t-test independent samples with Bonferroni correction, P_val:3.447e-32 t=1.474e+01																9_media vs. 9_media+toxo: t-test independent samples with Bonferroni correction, P_val:2.566e-03 t=3.554e+00
				NAD(P)H t2	12_media vs. 12_media+toxo: t-test independent samples with Bonferroni correction, P_val:1.764e-09 t=-6.570e+00															12_media+inhibitor vs. 12_media+inhibitor+toxo: t-test independent samples with Bonferroni correction, P_val:1.000e+00 t=9.175e-01																12_media vs. 12_media+toxo: t-test independent samples with Bonferroni correction, P_val:7.141e-02 t=-2.526e+00
					24_media vs. 24_media+toxo: t-test independent samples with Bonferroni correction, P_val:6.829e-06 t=-5.086e+00															24_media+inhibitor vs. 24_media+inhibitor+toxo: t-test independent samples with Bonferroni correction, P_val:2.139e-01 t=-2.110e+00																24_media vs. 24_media+toxo: t-test independent samples with Bonferroni correction, P_val:1.000e+00 t=-1.030e+00
					9_media+inhibitor vs. 9_media+inhibitor+toxo: t-test independent samples with Bonferroni correction, P_val:1.044e-02 t=-3.385e+00															48_media+inhibitor vs. 48_media+inhibitor+toxo: t-test independent samples with Bonferroni correction, P_val:3.731e-02 t=2.755e+00																48_media vs. 48_media+toxo: t-test independent samples with Bonferroni correction, P_val:6.398e-06 t=-4.974e+00
					12_media+inhibitor vs. 12_media+inhibitor+toxo: t-test independent samples with Bonferroni correction, P_val:8.179e-03 t=3.427e+00
					9_media vs. 9_media+toxo: t-test independent samples with Bonferroni correction, P_val:1.000e+00 t=-5.363e-01														FAD a2	6_media+inhibitor vs. 6_media+inhibitor+toxo: t-test independent samples with Bonferroni correction, P_val:1.000e+00 t=-3.494e-01															FAD a2	6_media vs. 6_media+toxo: t-test independent samples with Bonferroni correction, P_val:1.362e-02 t=-3.078e+00													FAD a2
					6_media+inhibitor vs. 6_media+inhibitor+toxo: t-test independent samples with Bonferroni correction, P_val:1.000e+00 t=-3.150e-01															1_media+inhibitor vs. 1_media+inhibitor+toxo: t-test independent samples with Bonferroni correction, P_val:6.145e-08 t=-5.862e+00																1_media vs. 1_media+toxo: t-test independent samples with Bonferroni correction, P_val:4.907e-18 t=9.261e+00
					1_media+inhibitor vs. 1_media+inhibitor+toxo: t-test independent samples with Bonferroni correction, P_val:1.000e+00 t=-8.850e-01															9_media+inhibitor vs. 9_media+inhibitor+toxo: t-test independent samples with Bonferroni correction, P_val:2.317e-32 t=-1.479e+01																9_media vs. 9_media+toxo: t-test independent samples with Bonferroni correction, P_val:2.428e-03 t=-3.569e+00
					1_media vs. 1_media+toxo: t-test independent samples with Bonferroni correction, P_val:4.418e-03 t=-3.589e+00															12_media+inhibitor vs. 12_media+inhibitor+toxo: t-test independent samples with Bonferroni correction, P_val:6.074e-01 t=-1.643e+00																12_media vs. 12_media+toxo: t-test independent samples with Bonferroni correction, P_val:7.988e-02 t=2.486e+00
					6_media vs. 6_media+toxo: t-test independent samples with Bonferroni correction, P_val:8.772e-01 t=1.798e+00															24_media+inhibitor vs. 24_media+inhibitor+toxo: t-test independent samples with Bonferroni correction, P_val:2.097e-01 t=2.118e+00																24_media vs. 24_media+toxo: t-test independent samples with Bonferroni correction, P_val:5.002e-01 t=-1.736e+00
					48_media vs. 48_media+toxo: t-test independent samples with Bonferroni correction, P_val:7.547e-01 t=1.866e+00															48_media+inhibitor vs. 48_media+inhibitor+toxo: t-test independent samples with Bonferroni correction, P_val:3.589e-07 t=-5.553e+00																48_media vs. 48_media+toxo: t-test independent samples with Bonferroni correction, P_val:1.249e-02 t=3.104e+00
					24_media+inhibitor vs. 24_media+inhibitor+toxo: t-test independent samples with Bonferroni correction, P_val:2.316e-14 t=-8.351e+00
					48_media+inhibitor vs. 48_media+inhibitor+toxo: t-test independent samples with Bonferroni correction, P_val:1.221e-08 t=-6.298e+00														FAD t1	6_media+inhibitor vs. 6_media+inhibitor+toxo: t-test independent samples with Bonferroni correction, P_val:2.367e-03 t=3.599e+00															FAD t1	6_media vs. 6_media+toxo: t-test independent samples with Bonferroni correction, P_val:4.405e-07 t=5.515e+00													FAD t1
																				1_media+inhibitor vs. 1_media+inhibitor+toxo: t-test independent samples with Bonferroni correction, P_val:9.587e-07 t=5.345e+00																1_media vs. 1_media+toxo: t-test independent samples with Bonferroni correction, P_val:1.000e+00 t=-3.761e-01
				NAD(P)H tm	12_media vs. 12_media+toxo: t-test independent samples with Bonferroni correction, P_val:3.516e-17 t=-9.122e+00															9_media+inhibitor vs. 9_media+inhibitor+toxo: t-test independent samples with Bonferroni correction, P_val:2.397e-14 t=-8.575e+00																9_media vs. 9_media+toxo: t-test independent samples with Bonferroni correction, P_val:3.418e-04 t=-4.071e+00
					24_media vs. 24_media+toxo: t-test independent samples with Bonferroni correction, P_val:1.944e-15 t=-8.625e+00															12_media+inhibitor vs. 12_media+inhibitor+toxo: t-test independent samples with Bonferroni correction, P_val:2.358e-05 t=4.688e+00																12_media vs. 12_media+toxo: t-test independent samples with Bonferroni correction, P_val:8.309e-03 t=3.219e+00
					9_media+inhibitor vs. 9_media+inhibitor+toxo: t-test independent samples with Bonferroni correction, P_val:2.382e-09 t=-6.739e+00															24_media+inhibitor vs. 24_media+inhibitor+toxo: t-test independent samples with Bonferroni correction, P_val:1.000e+00 t=5.928e-01																24_media vs. 24_media+toxo: t-test independent samples with Bonferroni correction, P_val:4.245e-13 t=-7.768e+00
					12_media+inhibitor vs. 12_media+inhibitor+toxo: t-test independent samples with Bonferroni correction, P_val:1.000e+00 t=5.657e-01															48_media+inhibitor vs. 48_media+inhibitor+toxo: t-test independent samples with Bonferroni correction, P_val:1.000e+00 t=-4.489e-01																48_media vs. 48_media+toxo: t-test independent samples with Bonferroni correction, P_val:3.511e-16 t=8.850e+00
					9_media vs. 9_media+toxo: t-test independent samples with Bonferroni correction, P_val:1.905e-13 t=-7.992e+00
					6_media+inhibitor vs. 6_media+inhibitor+toxo: t-test independent samples with Bonferroni correction, P_val:1.000e+00 t=-6.322e-01														FAD t2	6_media+inhibitor vs. 6_media+inhibitor+toxo: t-test independent samples with Bonferroni correction, P_val:4.658e-03 t=3.408e+00															FAD t2	6_media vs. 6_media+toxo: t-test independent samples with Bonferroni correction, P_val:3.605e-06 t=5.097e+00													FAD t2
					1_media+inhibitor vs. 1_media+inhibitor+toxo: t-test independent samples with Bonferroni correction, P_val:1.000e+00 t=-1.681e+00															1_media+inhibitor vs. 1_media+inhibitor+toxo: t-test independent samples with Bonferroni correction, P_val:2.229e-06 t=5.178e+00																1_media vs. 1_media+toxo: t-test independent samples with Bonferroni correction, P_val:1.000e+00 t=-4.219e-01
					1_media vs. 1_media+toxo: t-test independent samples with Bonferroni correction, P_val:2.892e-02 t=-3.052e+00															9_media+inhibitor vs. 9_media+inhibitor+toxo: t-test independent samples with Bonferroni correction, P_val:7.285e-12 t=-7.631e+00																9_media vs. 9_media+toxo: t-test independent samples with Bonferroni correction, P_val:3.223e-01 t=-1.935e+00
					6_media vs. 6_media+toxo: t-test independent samples with Bonferroni correction, P_val:1.000e+00 t=-8.368e-01															12_media+inhibitor vs. 12_media+inhibitor+toxo: t-test independent samples with Bonferroni correction, P_val:1.284e-06 t=5.290e+00																12_media vs. 12_media+toxo: t-test independent samples with Bonferroni correction, P_val:8.488e-03 t=3.213e+00
					48_media vs. 48_media+toxo: t-test independent samples with Bonferroni correction, P_val:8.265e-01 t=1.825e+00															24_media+inhibitor vs. 24_media+inhibitor+toxo: t-test independent samples with Bonferroni correction, P_val:1.000e+00 t=-8.975e-01																24_media vs. 24_media+toxo: t-test independent samples with Bonferroni correction, P_val:3.313e-04 t=-4.077e+00
					24_media+inhibitor vs. 24_media+inhibitor+toxo: t-test independent samples with Bonferroni correction, P_val:6.239e-09 t=-6.405e+00															48_media+inhibitor vs. 48_media+inhibitor+toxo: t-test independent samples with Bonferroni correction, P_val:1.000e+00 t=-6.849e-01																48_media vs. 48_media+toxo: t-test independent samples with Bonferroni correction, P_val:6.920e-19 t=9.692e+00
					48_media+inhibitor vs. 48_media+inhibitor+toxo: t-test independent samples with Bonferroni correction, P_val:1.889e-14 t=-8.399e+00
																			FAD tm	6_media+inhibitor vs. 6_media+inhibitor+toxo: t-test independent samples with Bonferroni correction, P_val:4.538e-02 t=2.696e+00															FAD tm	6_media vs. 6_media+toxo: t-test independent samples with Bonferroni correction, P_val:7.912e-04 t=3.871e+00													FAD tm
				FAD intensity	12_media vs. 12_media+toxo: t-test independent samples with Bonferroni correction, P_val:1.375e-35 t=-1.394e+01															1_media+inhibitor vs. 1_media+inhibitor+toxo: t-test independent samples with Bonferroni correction, P_val:1.617e-02 t=3.021e+00																1_media vs. 1_media+toxo: t-test independent samples with Bonferroni correction, P_val:1.000e+00 t=1.227e+00
					24_media vs. 24_media+toxo: t-test independent samples with Bonferroni correction, P_val:8.750e-09 t=-6.316e+00															9_media+inhibitor vs. 9_media+inhibitor+toxo: t-test independent samples with Bonferroni correction, P_val:7.464e-22 t=-1.123e+01																9_media vs. 9_media+toxo: t-test independent samples with Bonferroni correction, P_val:2.536e-04 t=-4.143e+00
					9_media+inhibitor vs. 9_media+inhibitor+toxo: t-test independent samples with Bonferroni correction, P_val:1.091e-04 t=-4.566e+00															12_media+inhibitor vs. 12_media+inhibitor+toxo: t-test independent samples with Bonferroni correction, P_val:6.313e-03 t=3.303e+00																12_media vs. 12_media+toxo: t-test independent samples with Bonferroni correction, P_val:1.335e-02 t=3.077e+00
					12_media+inhibitor vs. 12_media+inhibitor+toxo: t-test independent samples with Bonferroni correction, P_val:8.313e-06 t=-5.054e+00															24_media+inhibitor vs. 24_media+inhibitor+toxo: t-test independent samples with Bonferroni correction, P_val:1.000e+00 t=2.606e-01																24_media vs. 24_media+toxo: t-test independent samples with Bonferroni correction, P_val:3.213e-10 t=-6.750e+00
					9_media vs. 9_media+toxo: t-test independent samples with Bonferroni correction, P_val:2.226e-08 t=-6.159e+00															48_media+inhibitor vs. 48_media+inhibitor+toxo: t-test independent samples with Bonferroni correction, P_val:3.321e-01 t=-1.923e+00																48_media vs. 48_media+toxo: t-test independent samples with Bonferroni correction, P_val:2.956e-15 t=8.552e+00
					6_media+inhibitor vs. 6_media+inhibitor+toxo: t-test independent samples with Bonferroni correction, P_val:9.837e-02 t=-2.668e+00
					1_media+inhibitor vs. 1_media+inhibitor+toxo: t-test independent samples with Bonferroni correction, P_val:5.551e-01 t=-2.000e+00														Redox ratio	6_media+inhibitor vs. 6_media+inhibitor+toxo: t-test independent samples with Bonferroni correction, P_val:6.775e-04 t=3.931e+00															Redox ratio	6_media vs. 6_media+toxo: t-test independent samples with Bonferroni correction, P_val:4.864e-02 t=2.665e+00													Redox ratio
					1_media vs. 1_media+toxo: t-test independent samples with Bonferroni correction, P_val:1.000e+00 t=9.398e-01															1_media+inhibitor vs. 1_media+inhibitor+toxo: t-test independent samples with Bonferroni correction, P_val:1.000e+00 t=-8.970e-01																1_media vs. 1_media+toxo: t-test independent samples with Bonferroni correction, P_val:1.009e-02 t=3.160e+00
					6_media vs. 6_media+toxo: t-test independent samples with Bonferroni correction, P_val:5.396e-06 t=-5.156e+00															9_media+inhibitor vs. 9_media+inhibitor+toxo: t-test independent samples with Bonferroni correction, P_val:1.000e+00 t=-6.915e-01																9_media vs. 9_media+toxo: t-test independent samples with Bonferroni correction, P_val:6.750e-02 t=2.547e+00
					48_media vs. 48_media+toxo: t-test independent samples with Bonferroni correction, P_val:2.264e-17 t=-9.320e+00															12_media+inhibitor vs. 12_media+inhibitor+toxo: t-test independent samples with Bonferroni correction, P_val:1.225e-09 t=6.548e+00																12_media vs. 12_media+toxo: t-test independent samples with Bonferroni correction, P_val:7.970e-18 t=9.224e+00
					24_media+inhibitor vs. 24_media+inhibitor+toxo: t-test independent samples with Bonferroni correction, P_val:1.000e+00 t=-1.364e+00															24_media+inhibitor vs. 24_media+inhibitor+toxo: t-test independent samples with Bonferroni correction, P_val:2.494e-02 t=2.886e+00																24_media vs. 24_media+toxo: t-test independent samples with Bonferroni correction, P_val:2.607e-19 t=9.703e+00
					48_media+inhibitor vs. 48_media+inhibitor+toxo: t-test independent samples with Bonferroni correction, P_val:3.359e-01 t=-2.208e+00															48_media+inhibitor vs. 48_media+inhibitor+toxo: t-test independent samples with Bonferroni correction, P_val:3.666e-11 t=7.150e+00																48_media vs. 48_media+toxo: t-test independent samples with Bonferroni correction, P_val:2.687e-04 t=4.138e+00
				FAD a1	12_media vs. 12_media+toxo: t-test independent samples with Bonferroni correction, P_val:1.428e-01 t=-2.526e+00
					24_media vs. 24_media+toxo: t-test independent samples with Bonferroni correction, P_val:1.000e+00 t=-1.030e+00
					9_media+inhibitor vs. 9_media+inhibitor+toxo: t-test independent samples with Bonferroni correction, P_val:6.894e-32 t=1.474e+01
					12_media+inhibitor vs. 12_media+inhibitor+toxo: t-test independent samples with Bonferroni correction, P_val:1.000e+00 t=9.175e-01
					9_media vs. 9_media+toxo: t-test independent samples with Bonferroni correction, P_val:5.133e-03 t=3.554e+00
					6_media+inhibitor vs. 6_media+inhibitor+toxo: t-test independent samples with Bonferroni correction, P_val:1.000e+00 t=1.752e-01
					1_media+inhibitor vs. 1_media+inhibitor+toxo: t-test independent samples with Bonferroni correction, P_val:1.311e-07 t=5.850e+00
					1_media vs. 1_media+toxo: t-test independent samples with Bonferroni correction, P_val:1.652e-18 t=-9.485e+00
					6_media vs. 6_media+toxo: t-test independent samples with Bonferroni correction, P_val:1.000e+00 t=1.314e+00
					48_media vs. 48_media+toxo: t-test independent samples with Bonferroni correction, P_val:1.280e-05 t=-4.974e+00
					24_media+inhibitor vs. 24_media+inhibitor+toxo: t-test independent samples with Bonferroni correction, P_val:4.278e-01 t=-2.110e+00
					48_media+inhibitor vs. 48_media+inhibitor+toxo: t-test independent samples with Bonferroni correction, P_val:7.462e-02 t=2.755e+00
				FAD a2	12_media vs. 12_media+toxo: t-test independent samples with Bonferroni correction, P_val:1.598e-01 t=2.486e+00
					24_media vs. 24_media+toxo: t-test independent samples with Bonferroni correction, P_val:1.000e+00 t=-1.736e+00
					9_media+inhibitor vs. 9_media+inhibitor+toxo: t-test independent samples with Bonferroni correction, P_val:4.634e-32 t=-1.479e+01
					12_media+inhibitor vs. 12_media+inhibitor+toxo: t-test independent samples with Bonferroni correction, P_val:1.000e+00 t=-1.643e+00
					9_media vs. 9_media+toxo: t-test independent samples with Bonferroni correction, P_val:4.855e-03 t=-3.569e+00
					6_media+inhibitor vs. 6_media+inhibitor+toxo: t-test independent samples with Bonferroni correction, P_val:1.000e+00 t=-3.494e-01
					1_media+inhibitor vs. 1_media+inhibitor+toxo: t-test independent samples with Bonferroni correction, P_val:1.229e-07 t=-5.862e+00
					1_media vs. 1_media+toxo: t-test independent samples with Bonferroni correction, P_val:9.814e-18 t=9.261e+00
					6_media vs. 6_media+toxo: t-test independent samples with Bonferroni correction, P_val:2.724e-02 t=-3.078e+00
					48_media vs. 48_media+toxo: t-test independent samples with Bonferroni correction, P_val:2.497e-02 t=3.104e+00
					24_media+inhibitor vs. 24_media+inhibitor+toxo: t-test independent samples with Bonferroni correction, P_val:4.195e-01 t=2.118e+00
					48_media+inhibitor vs. 48_media+inhibitor+toxo: t-test independent samples with Bonferroni correction, P_val:7.177e-07 t=-5.553e+00
				FAD t1	12_media vs. 12_media+toxo: t-test independent samples with Bonferroni correction, P_val:1.662e-02 t=3.219e+00
					24_media vs. 24_media+toxo: t-test independent samples with Bonferroni correction, P_val:8.489e-13 t=-7.768e+00
					9_media+inhibitor vs. 9_media+inhibitor+toxo: t-test independent samples with Bonferroni correction, P_val:4.794e-14 t=-8.575e+00
					12_media+inhibitor vs. 12_media+inhibitor+toxo: t-test independent samples with Bonferroni correction, P_val:4.716e-05 t=4.688e+00
					9_media vs. 9_media+toxo: t-test independent samples with Bonferroni correction, P_val:6.836e-04 t=-4.071e+00
					6_media+inhibitor vs. 6_media+inhibitor+toxo: t-test independent samples with Bonferroni correction, P_val:4.734e-03 t=3.599e+00
					1_media+inhibitor vs. 1_media+inhibitor+toxo: t-test independent samples with Bonferroni correction, P_val:1.917e-06 t=5.345e+00
					1_media vs. 1_media+toxo: t-test independent samples with Bonferroni correction, P_val:1.000e+00 t=-3.761e-01
					6_media vs. 6_media+toxo: t-test independent samples with Bonferroni correction, P_val:8.810e-07 t=5.515e+00
					48_media vs. 48_media+toxo: t-test independent samples with Bonferroni correction, P_val:7.022e-16 t=8.850e+00
					24_media+inhibitor vs. 24_media+inhibitor+toxo: t-test independent samples with Bonferroni correction, P_val:1.000e+00 t=5.928e-01
					48_media+inhibitor vs. 48_media+inhibitor+toxo: t-test independent samples with Bonferroni correction, P_val:1.000e+00 t=-4.489e-01
				FAD t2	12_media vs. 12_media+toxo: t-test independent samples with Bonferroni correction, P_val:1.698e-02 t=3.213e+00
					24_media vs. 24_media+toxo: t-test independent samples with Bonferroni correction, P_val:6.625e-04 t=-4.077e+00
					9_media+inhibitor vs. 9_media+inhibitor+toxo: t-test independent samples with Bonferroni correction, P_val:1.457e-11 t=-7.631e+00
					12_media+inhibitor vs. 12_media+inhibitor+toxo: t-test independent samples with Bonferroni correction, P_val:2.567e-06 t=5.290e+00
					9_media vs. 9_media+toxo: t-test independent samples with Bonferroni correction, P_val:6.445e-01 t=-1.935e+00
					6_media+inhibitor vs. 6_media+inhibitor+toxo: t-test independent samples with Bonferroni correction, P_val:9.316e-03 t=3.408e+00
					1_media+inhibitor vs. 1_media+inhibitor+toxo: t-test independent samples with Bonferroni correction, P_val:4.458e-06 t=5.178e+00
					1_media vs. 1_media+toxo: t-test independent samples with Bonferroni correction, P_val:1.000e+00 t=-4.219e-01
					6_media vs. 6_media+toxo: t-test independent samples with Bonferroni correction, P_val:7.211e-06 t=5.097e+00
					48_media vs. 48_media+toxo: t-test independent samples with Bonferroni correction, P_val:1.384e-18 t=9.692e+00
					24_media+inhibitor vs. 24_media+inhibitor+toxo: t-test independent samples with Bonferroni correction, P_val:1.000e+00 t=-8.975e-01
					48_media+inhibitor vs. 48_media+inhibitor+toxo: t-test independent samples with Bonferroni correction, P_val:1.000e+00 t=-6.849e-01
				FAD tm	12_media vs. 12_media+toxo: t-test independent samples with Bonferroni correction, P_val:2.669e-02 t=3.077e+00
					24_media vs. 24_media+toxo: t-test independent samples with Bonferroni correction, P_val:6.426e-10 t=-6.750e+00
					9_media+inhibitor vs. 9_media+inhibitor+toxo: t-test independent samples with Bonferroni correction, P_val:1.493e-21 t=-1.123e+01
					12_media+inhibitor vs. 12_media+inhibitor+toxo: t-test independent samples with Bonferroni correction, P_val:1.263e-02 t=3.303e+00
					9_media vs. 9_media+toxo: t-test independent samples with Bonferroni correction, P_val:5.072e-04 t=-4.143e+00
					6_media+inhibitor vs. 6_media+inhibitor+toxo: t-test independent samples with Bonferroni correction, P_val:9.077e-02 t=2.696e+00
					1_media+inhibitor vs. 1_media+inhibitor+toxo: t-test independent samples with Bonferroni correction, P_val:3.234e-02 t=3.021e+00
					1_media vs. 1_media+toxo: t-test independent samples with Bonferroni correction, P_val:1.000e+00 t=1.227e+00
					6_media vs. 6_media+toxo: t-test independent samples with Bonferroni correction, P_val:1.582e-03 t=3.871e+00
					48_media vs. 48_media+toxo: t-test independent samples with Bonferroni correction, P_val:5.913e-15 t=8.552e+00
					24_media+inhibitor vs. 24_media+inhibitor+toxo: t-test independent samples with Bonferroni correction, P_val:1.000e+00 t=2.606e-01
					48_media+inhibitor vs. 48_media+inhibitor+toxo: t-test independent samples with Bonferroni correction, P_val:6.641e-01 t=-1.923e+00
				Redox ratio	12_media vs. 12_media+toxo: t-test independent samples with Bonferroni correction, P_val:1.594e-17 t=9.224e+00
					24_media vs. 24_media+toxo: t-test independent samples with Bonferroni correction, P_val:5.215e-19 t=9.703e+00
					9_media+inhibitor vs. 9_media+inhibitor+toxo: t-test independent samples with Bonferroni correction, P_val:1.000e+00 t=-6.915e-01
					12_media+inhibitor vs. 12_media+inhibitor+toxo: t-test independent samples with Bonferroni correction, P_val:2.451e-09 t=6.548e+00
					9_media vs. 9_media+toxo: t-test independent samples with Bonferroni correction, P_val:1.350e-01 t=2.547e+00
					6_media+inhibitor vs. 6_media+inhibitor+toxo: t-test independent samples with Bonferroni correction, P_val:1.355e-03 t=3.931e+00
					1_media+inhibitor vs. 1_media+inhibitor+toxo: t-test independent samples with Bonferroni correction, P_val:1.000e+00 t=-8.970e-01
					1_media vs. 1_media+toxo: t-test independent samples with Bonferroni correction, P_val:2.019e-02 t=3.160e+00
					6_media vs. 6_media+toxo: t-test independent samples with Bonferroni correction, P_val:9.727e-02 t=2.665e+00
					48_media vs. 48_media+toxo: t-test independent samples with Bonferroni correction, P_val:5.373e-04 t=4.138e+00
					24_media+inhibitor vs. 24_media+inhibitor+toxo: t-test independent samples with Bonferroni correction, P_val:4.987e-02 t=2.886e+00
					48_media+inhibitor vs. 48_media+inhibitor+toxo: t-test independent samples with Bonferroni correction, P_val:7.333e-11 t=7.150e+00
[truncated: 2 more columns]
